# Supplementary material for: Testicular “Inherited Metabolic Memory” of Ancestral High-Fat Diet Is Associated with Sperm sncRNA Content
Source: Biomedicines. 2022 Apr 15;10(4):909. doi: 10.3390/biomedicines10040909 (PMC9027117; doi:10.3390/biomedicines10040909)
Supplement: Supplementary file 1 [file biomedicines-10-00909-s001.zip]

Archive with 1 entries (1 files):
- biomedicines-1651197-supplementary.pdf
